# Supplementary material for: Combinative effects of β-elemene and propranolol on the proliferation, migration, and angiogenesis of hemangioma
Source: PeerJ. 2023 Jul 12;11:e15643. doi: 10.7717/peerj.15643 (PMC10349565; doi:10.7717/peerj.15643)
Supplement: Supplemental Information 2 [file peerj-11-15643-s002.zip]

Archive with 2 entries (2 files):
- mRNA of HIF-1-a┴ and VEGFA/HIF-1-a┴ mRNA .xlsx
- mRNA of HIF-1-a┴ and VEGFA/VEGFA mRNA.xlsx
