# Supplementary material for: Combinative effects of β-elemene and propranolol on the proliferation, migration, and angiogenesis of hemangioma
Source: PeerJ. 2023 Jul 12;11:e15643. doi: 10.7717/peerj.15643 (PMC10349565; doi:10.7717/peerj.15643)
Supplement: Supplemental Information 2 [file peerj-11-15643-s002.zip › mRNA of HIF-1-a┴ and VEGFA/HIF-1-a┴ mRNA .xlsx]

## Sheet: Sheet1
Block Type	48well
Chemistry	SYBR_GREEN
Experiment File Name	C:\Documents and Settings\INSTR-ADMIN\Desktop\12345.eds
Experiment Run End Time	2023-05-23 20:22:14 PM CST
Instrument Type	stepone
Passive Reference	ROX
Well	Sample Name	Target Name	Task	Reporter	Quencher	RQ Min	RQ Max	Cт	Cт Mean	Cт SD	ΔCт	ΔCт Mean	ΔCт SE	HK Control ΔCт Mean	HK Control ΔCт SE	ΔΔCт	Automatic Ct Threshold	Ct Threshold	Automatic Baseline	Baseline Start	Baseline End	Efficiency	Tm1	Tm2	Tm3	Comments	HIGHSD	EXPFAIL	MTP
A2	HUVECs	HIF-1-α	UNKNOWN	SYBR	None			28.4764	28.3342	0.126217							TRUE	0.440923	TRUE	3	23	1	79.0391				N	N	N
A3	HUVECs	HIF-1-α	UNKNOWN	SYBR	None			28.2354	28.3342	0.126217							TRUE	0.440923	TRUE	3	23	1	79.0391				N	N	N
A4	HUVECs	HIF-1-α	UNKNOWN	SYBR	None			28.2909	28.3342	0.126217							TRUE	0.440923	TRUE	3	22	1	78.89				N	N	N
A5	HemECs	HIF-1-α	UNKNOWN	SYBR	None			28.9457	28.7763	0.146729							TRUE	0.440923	TRUE	3	23	1	79.0391				N	N	N
A6	HemECs	HIF-1-α	UNKNOWN	SYBR	None			28.6912	28.7763	0.146729							TRUE	0.440923	TRUE	3	23	1	79.0391				N	N	N
A7	HemECs	HIF-1-α	UNKNOWN	SYBR	None			28.692	28.7763	0.146729							TRUE	0.440923	TRUE	3	23	1	79.0391				N	N	N
B2	HUVECs	GAPDH	UNKNOWN	SYBR	None	0.693886	1.44116	21.6243	21.6198	0.303724		-6.71445	0.189894			0	TRUE	0.32773	TRUE	3	16	1	83.0654				N	N	N
B3	HUVECs	GAPDH	UNKNOWN	SYBR	None	0.693886	1.44116	21.9212	21.6198	0.303724		-6.71445	0.189894			0	TRUE	0.32773	TRUE	3	16	1	83.2146				N	N	N
B4	HUVECs	GAPDH	UNKNOWN	SYBR	None	0.693886	1.44116	21.3138	21.6198	0.303724		-6.71445	0.189894			0	TRUE	0.32773	TRUE	3	16	1	82.7672				N	N	N
B5	HemECs	GAPDH	UNKNOWN	SYBR	None	0.264357	0.387393	23.7868	23.7056	0.0896772		-5.07067	0.0992831			1.64378	TRUE	0.32773	TRUE	3	18	1	82.0216				N	N	N
B6	HemECs	GAPDH	UNKNOWN	SYBR	None	0.264357	0.387393	23.6094	23.7056	0.0896772		-5.07067	0.0992831			1.64378	TRUE	0.32773	TRUE	3	19	1	82.469				N	N	N
B7	HemECs	GAPDH	UNKNOWN	SYBR	None	0.264357	0.387393	23.7207	23.7056	0.0896772		-5.07067	0.0992831			1.64378	TRUE	0.32773	TRUE	3	18	1	83.0654				N	N	N
