# Supplementary material for: Combinative effects of β-elemene and propranolol on the proliferation, migration, and angiogenesis of hemangioma
Source: PeerJ. 2023 Jul 12;11:e15643. doi: 10.7717/peerj.15643 (PMC10349565; doi:10.7717/peerj.15643)
Supplement: Supplemental Information 2 [file peerj-11-15643-s002.zip › mRNA of HIF-1-a┴ and VEGFA/VEGFA mRNA.xlsx]

## Sheet: Sheet1
Block Type	48well
Chemistry	SYBR_GREEN
Experiment File Name	C:\Documents and Settings\INSTR-ADMIN\Desktop\WZY.eds
Experiment Run End Time	2023-05-23 16:05:07 PM CST
Instrument Type	stepone
Passive Reference	ROX
Well	Sample Name	Target Name	Task	Reporter	Quencher	RQ Min	RQ Max	Cт	Cт Mean	Cт SD	ΔCт Mean	ΔCт SE	HK Control ΔCт Mean	HK Control ΔCт SE	ΔΔCт	Automatic Ct Threshold	Ct Threshold	Automatic Baseline	Baseline Start	Baseline End	Efficiency	Tm1	Tm2	Tm3	Comments	BADROX	HIGHSD	OUTLIERRG
A2	HUVECs	VEGFA	UNKNOWN	SYBR	None	0.335513	2.98051	25.7202	25.4646	0.282847	-0.542324	0.567473			0	TRUE	0.313996	TRUE	3	18	1	79.6306				N	Y	N
A3	HUVECs	VEGFA	UNKNOWN	SYBR	None	0.335513	2.98051	25.1608	25.4646	0.282847	-0.542324	0.567473			0	TRUE	0.313996	TRUE	3	20	1	79.4813				N	Y	N
A4	HUVECs	VEGFA	UNKNOWN	SYBR	None	0.335513	2.98051	25.5128	25.4646	0.282847	-0.542324	0.567473			0	TRUE	0.313996	TRUE	3	19	1	79.6306				N	Y	N
A5	HemECs	VEGFA	UNKNOWN	SYBR	None	0.990996	2.2051	23.6641	23.97	0.323943	-1.10622	0.2078			-0.563896	TRUE	0.313996	TRUE	3	17	1	79.7798				N	N	N
A6	HemECs	VEGFA	UNKNOWN	SYBR	None	0.990996	2.2051	23.9366	23.97	0.323943	-1.10622	0.2078			-0.563896	TRUE	0.313996	TRUE	3	18	1	79.6306				N	N	N
A7	HemECs	VEGFA	UNKNOWN	SYBR	None	0.990996	2.2051	24.3094	23.97	0.323943	-1.10622	0.2078			-0.563896	TRUE	0.313996	TRUE	3	19	1	79.6306				N	N	N
B2	HUVECs	GD	UNKNOWN	SYBR	None	0.392978	2.54467	18.4864	18.928	0.713015	-5.77889	0.485326			0	TRUE	0.256636	TRUE	3	13	1	82.9133				N	Y	N
B3	HUVECs	GD	UNKNOWN	SYBR	None	0.392978	2.54467	19.7506	18.928	0.713015	-5.77889	0.485326			0	TRUE	0.256636	TRUE	3	14	1	82.9133				N	Y	N
B4	HUVECs	GD	UNKNOWN	SYBR	None	0.392978	2.54467	18.5471	18.928	0.713015	-5.77889	0.485326			0	TRUE	0.256636	TRUE	3	13	1	82.9133				N	Y	N
B5	HemECs	GD	UNKNOWN	SYBR	None	0.734714	7.32963	16.9506	18.0828	1.02314	-6.99339	0.597614			-1.2145	TRUE	0.256636	TRUE	3	12	1	83.0625				N	Y	N
B6	HemECs	GD	UNKNOWN	SYBR	None	0.734714	7.32963	18.3568	18.0828	1.02314	-6.99339	0.597614			-1.2145	TRUE	0.256636	TRUE	3	14	1	83.0625				N	Y	N
B7	HemECs	GD	UNKNOWN	SYBR	None	0.734714	7.32963	18.9411	18.0828	1.02314	-6.99339	0.597614			-1.2145	TRUE	0.256636	TRUE	3	14	1	82.9133				N	Y	N
