# Supplementary material for: Combinative effects of β-elemene and propranolol on the proliferation, migration, and angiogenesis of hemangioma
Source: PeerJ. 2023 Jul 12;11:e15643. doi: 10.7717/peerj.15643 (PMC10349565; doi:10.7717/peerj.15643)
Supplement: Supplemental Information 3 [file peerj-11-15643-s003.zip]

Archive with 23 entries (17 files):
- Raw dataú¿Statistical Analysisú⌐/Fig 1/
- Raw dataú¿Statistical Analysisú⌐/Fig 1/Calcein-AMPI Double Staining.xlsx
- Raw dataú¿Statistical Analysisú⌐/Fig 1/cck-8.xls
- Raw dataú¿Statistical Analysisú⌐/Fig 1/LDH release.xlsx
- Raw dataú¿Statistical Analysisú⌐/Fig 2/
- Raw dataú¿Statistical Analysisú⌐/Fig 2/cck-8.xlsx
- Raw dataú¿Statistical Analysisú⌐/Fig 2/Tube formation.xlsx
- Raw dataú¿Statistical Analysisú⌐/Fig 2/Wound healing.xlsx
- Raw dataú¿Statistical Analysisú⌐/Fig 3/
- Raw dataú¿Statistical Analysisú⌐/Fig 3/cck-8-HUVECs vs HemECs.xlsx
- Raw dataú¿Statistical Analysisú⌐/Fig 3/western blot.xlsx
- Raw dataú¿Statistical Analysisú⌐/Fig 3/Wound healing.xlsx
- Raw dataú¿Statistical Analysisú⌐/Fig 4/
- Raw dataú¿Statistical Analysisú⌐/Fig 4/q-PCR(Ctrl,a┬-elemene,propranolol,a┬-elemene+propranolol)-(hif-1-a┴,VEGFA)data.xls
- Raw dataú¿Statistical Analysisú⌐/Fig 4/Western blot.xlsx
- Raw dataú¿Statistical Analysisú⌐/Fig 5/
- Raw dataú¿Statistical Analysisú⌐/Fig 5/qPCR-(Ctrl,a┬-elemene,propranolol,a┬-elemene+propranolol)-(IL-6, IL-8, TNF-a┴).xlsx
- Raw dataú¿Statistical Analysisú⌐/Fig 5/qPCR-(IL-1a┴, IL-10, TNF-a┴).xlsx
- Raw dataú¿Statistical Analysisú⌐/Fig 5/qPCR-(IL-1a┬, IL-6, IL-8).xlsx
- Raw dataú¿Statistical Analysisú⌐/Fig 6/
- Raw dataú¿Statistical Analysisú⌐/Fig 6/MVD.xlsx
- Raw dataú¿Statistical Analysisú⌐/Fig 6/Tumor Volume.xlsx
- Raw dataú¿Statistical Analysisú⌐/Fig 6/Tumor weight.xlsx
