# Supplementary material for: Combinative effects of β-elemene and propranolol on the proliferation, migration, and angiogenesis of hemangioma
Source: PeerJ. 2023 Jul 12;11:e15643. doi: 10.7717/peerj.15643 (PMC10349565; doi:10.7717/peerj.15643)
Supplement: Supplemental Information 3 [file peerj-11-15643-s003.zip › Raw dataú¿Statistical Analysisú⌐/Fig 1/Calcein-AMPI Double Staining.xlsx]

## Sheet: Sheet1
Ctrl	β-elemene（75ug/ml）	propranolol(50μM)	β-elemene（75ug/ml）+propranolol(50μM)	propranolol(75μM)
0.00176	0.0021569	0.021	0.03691	0.10691
0.0034	0.002762	0.034	0.03119	0.09119
0.00264	0.004223	0.031	0.019351	0.129351
