# Supplementary material for: Combinative effects of β-elemene and propranolol on the proliferation, migration, and angiogenesis of hemangioma
Source: PeerJ. 2023 Jul 12;11:e15643. doi: 10.7717/peerj.15643 (PMC10349565; doi:10.7717/peerj.15643)
Supplement: Supplemental Information 3 [file peerj-11-15643-s003.zip › Raw dataú¿Statistical Analysisú⌐/Fig 1/cck-8.xls]

## Sheet: Sheet1
concentration of β-elemene	0	25	50	75	100	125
	3.41023	4.10172	3.03689	1.6018	1.03636	0.473532
	2.79964	4.37567	3.19837	1.99183	1.11061	0.436886
	3.16049	3.93311	2.81726	2.12908	1.26219	0.697629
concentration of propranolol	0	25	50	75	100
	3.04678	2.91701	1.35767	0.85395	0.284555
	2.61909	2.57431	1.73879	1.05885	0.19456
	2.90505	2.80901	1.47227	0.903518	0.0917089
