# Supplementary material for: Combinative effects of β-elemene and propranolol on the proliferation, migration, and angiogenesis of hemangioma
Source: PeerJ. 2023 Jul 12;11:e15643. doi: 10.7717/peerj.15643 (PMC10349565; doi:10.7717/peerj.15643)
Supplement: Supplemental Information 3 [file peerj-11-15643-s003.zip › Raw dataú¿Statistical Analysisú⌐/Fig 1/LDH release.xlsx]

## Sheet: Sheet1
concentration of β-elemene	0	25	50	75	100	125
	108.092	101.01	105.015	101.543	120.016	155.024
	97.9388	91.9911	97.0132	87.0126	117.01	142.256
	93.9694	84.0133	94.9522	86.1345	131.023	145.063
concentration of propranolol	0	25	50	75	100
	109.108	109.226	128.032	159.032	211.062
	91.0561	96.209	123.056	181.324	189.101
	99.8357	105.283	136.632	148.366	206.017
