# Supplementary material for: Combinative effects of β-elemene and propranolol on the proliferation, migration, and angiogenesis of hemangioma
Source: PeerJ. 2023 Jul 12;11:e15643. doi: 10.7717/peerj.15643 (PMC10349565; doi:10.7717/peerj.15643)
Supplement: Supplemental Information 3 [file peerj-11-15643-s003.zip › Raw dataú¿Statistical Analysisú⌐/Fig 2/cck-8.xlsx]

## Sheet: Sheet1
	Ctrl			β-elemene（75μg/ml）			propranolol（50μM）			β-elemene+propranolol(50μM)			propranolol（75μM）
0h	0.094148	0.082121	0.085899	0.0874148	0.0812121	0.082059	0.0824112	0.0818217	0.0921236	0.0814415	0.082121	0.091059	0.0802134	0.0823141	0.0891244
24h	0.610379	0.69095	0.73196	0.468069	0.359605	0.49352	0.404101	0.385482	0.305992	0.144148	0.182121	0.205899	0.135148	0.162121	0.175899
48h	1.47836	1.24709	1.5688	1.1188	0.9369	0.910001	0.77985	0.61626	0.89009	0.299024	0.31394	0.465109	0.259024	0.29394	0.355109
72h	2.9096	2.5786	3.11201	2.09552	1.71474	1.82427	1.86177	1.52487	1.80705	0.907475	0.84632	1.16897	0.707475	1.1246	0.800897
