# Supplementary material for: Combinative effects of β-elemene and propranolol on the proliferation, migration, and angiogenesis of hemangioma
Source: PeerJ. 2023 Jul 12;11:e15643. doi: 10.7717/peerj.15643 (PMC10349565; doi:10.7717/peerj.15643)
Supplement: Supplemental Information 3 [file peerj-11-15643-s003.zip › Raw dataú¿Statistical Analysisú⌐/Fig 2/Tube formation.xlsx]

## Sheet: Sheet1
Ctrl	β-elemene（75μg/ml）	propranolol（50μM）	β-elemene+propranolol(50μM)	propranolol（75μM）
39	21	25	9	7
52	25	32	12	11
43	30	20	6	5
