# Supplementary material for: Combinative effects of β-elemene and propranolol on the proliferation, migration, and angiogenesis of hemangioma
Source: PeerJ. 2023 Jul 12;11:e15643. doi: 10.7717/peerj.15643 (PMC10349565; doi:10.7717/peerj.15643)
Supplement: Supplemental Information 3 [file peerj-11-15643-s003.zip › Raw dataú¿Statistical Analysisú⌐/Fig 2/Wound healing.xlsx]

## Sheet: Sheet1
Ctrl	β-elemene（75μg/ml）	propranolol（50μM）	β-elemene+propranolol(50μM)	propranolol（75μM）
78.962	70.61	70.89	25.784	30.895
75.156	60.632	65.62	42.126	40.251
89.263	65.23	63.8	35.601	34.123
