# Supplementary material for: Combinative effects of β-elemene and propranolol on the proliferation, migration, and angiogenesis of hemangioma
Source: PeerJ. 2023 Jul 12;11:e15643. doi: 10.7717/peerj.15643 (PMC10349565; doi:10.7717/peerj.15643)
Supplement: Supplemental Information 3 [file peerj-11-15643-s003.zip › Raw dataú¿Statistical Analysisú⌐/Fig 3/cck-8-HUVECs vs HemECs.xlsx]

## Sheet: Sheet1
	HUVECs			HemECs
0h	0.0826985	0.0826212	0.0879823	0.093196	0.0819652	0.0832699
24h	0.127215	0.153158	0.187264	0.626587	0.781541	0.721012
48h	0.258924	0.38397	0.315902	1.15691	1.65809	1.38962
72h	0.762415	1.23987	0.925564	2.78956	3.29395	3.02157
