# Supplementary material for: Combinative effects of β-elemene and propranolol on the proliferation, migration, and angiogenesis of hemangioma
Source: PeerJ. 2023 Jul 12;11:e15643. doi: 10.7717/peerj.15643 (PMC10349565; doi:10.7717/peerj.15643)
Supplement: Supplemental Information 3 [file peerj-11-15643-s003.zip › Raw dataú¿Statistical Analysisú⌐/Fig 3/western blot.xlsx]

## Sheet: Sheet1
HUVEC	HemEC	HUVEC	HemEC	HUVEC	HemEC	HUVEC	HemEC
HUIF-1-α/β-Actin		p-Akt/Akt		p-Erk/Erk		VEGFA/β-Actin
0.997193	2.67808	0.928905	2.16938	0.720856	3.43035	1.22621	2.24327
1.05319	2.24123	1.10866	3.01009	1.22391	3.00455	0.81959	2.69199
0.949619	2.22161	0.962435	2.56232	1.05523	3.6668	0.9542	2.7893
