# Supplementary material for: Combinative effects of β-elemene and propranolol on the proliferation, migration, and angiogenesis of hemangioma
Source: PeerJ. 2023 Jul 12;11:e15643. doi: 10.7717/peerj.15643 (PMC10349565; doi:10.7717/peerj.15643)
Supplement: Supplemental Information 3 [file peerj-11-15643-s003.zip › Raw dataú¿Statistical Analysisú⌐/Fig 4/q-PCR(Ctrl,a┬-elemene,propranolol,a┬-elemene+propranolol)-(hif-1-a┴,VEGFA)data.xls]

## Sheet: Results
Block Type	48well
Chemistry	SYBR_GREEN
Experiment File Name	C:\Documents and Settings\INSTR-ADMIN\Desktop\WZY-1.eds
Experiment Run End Time	2021-03-12 22:47:53 PM CST
Instrument Type	stepone
Passive Reference	ROX
Well	Sample Name	Target Name	Task	Reporter	Quencher	RQ	RQ Min	RQ Max	Cт	Cт Mean	Cт SD	ΔCт	ΔCт Mean	ΔCт SE	HK Control ΔCт Mean	HK Control ΔCт SE	ΔΔCт	Automatic Ct Threshold	Ct Threshold	Automatic Baseline	Baseline Start	Baseline End	Efficiency	Tm1	Tm2	Tm3	Comments	SPIKE
A2	CTR	18S	UNKNOWN	SYBR	None				7.58265	7.6413	0.0538718							TRUE	2.02819	TRUE	1	2	1					N
A3	CTR	18S	UNKNOWN	SYBR	None				7.65268	7.6413	0.0538718							TRUE	2.02819	TRUE	1	2	1					N
A4	CTR	18S	UNKNOWN	SYBR	None				7.68858	7.6413	0.0538718							TRUE	2.02819	TRUE	1	2	1					N
A5	B-ELE	18S	UNKNOWN	SYBR	None				7.65409	7.4571	0.183046							TRUE	2.02819	TRUE	1	2	1					N
A6	B-ELE	18S	UNKNOWN	SYBR	None				7.42495	7.4571	0.183046							TRUE	2.02819	TRUE	1	2	1					N
A7	B-ELE	18S	UNKNOWN	SYBR	None				7.29226	7.4571	0.183046							TRUE	2.02819	TRUE	1	2	1					N
B2	PRO	18S	UNKNOWN	SYBR	None				7.34176	7.37082	0.0813438							TRUE	2.02819	TRUE	1	2	1					N
B3	PRO	18S	UNKNOWN	SYBR	None				7.308	7.37082	0.0813438							TRUE	2.02819	TRUE	1	2	1					N
B4	PRO	18S	UNKNOWN	SYBR	None				7.46271	7.37082	0.0813438							TRUE	2.02819	TRUE	1	2	1					N
B5	B-ELE+PRO	18S	UNKNOWN	SYBR	None				7.09823	7.41654	0.45846							TRUE	2.02819	TRUE	1	2	1					N
B6	B-ELE+PRO	18S	UNKNOWN	SYBR	None				7.20936	7.41654	0.45846							TRUE	2.02819	TRUE	1	2	1					N
B7	B-ELE+PRO	18S	UNKNOWN	SYBR	None				7.94202	7.41654	0.45846							TRUE	2.02819	TRUE	1	2	1					N
C2	CTR	HIF-1-A	UNKNOWN	SYBR	None	1	0.856236	1.1679	21.9692	22.1145	0.128884		14.4732	0.0806499			0	TRUE	2.39834	TRUE	1	2	1					N
C3	CTR	HIF-1-A	UNKNOWN	SYBR	None	1	0.856236	1.1679	22.1594	22.1145	0.128884		14.4732	0.0806499			0	TRUE	2.39834	TRUE	1	2	1					N
C4	CTR	HIF-1-A	UNKNOWN	SYBR	None	1	0.856236	1.1679	22.2149	22.1145	0.128884		14.4732	0.0806499			0	TRUE	2.39834	TRUE	1	2	1					N
C5	B-ELE	HIF-1-A	UNKNOWN	SYBR	None	0.378281	0.26972	0.530538	23.6135	23.3328	0.243254		15.8757	0.175763			1.40247	TRUE	2.39834	TRUE	3	13	1					N
C6	B-ELE	HIF-1-A	UNKNOWN	SYBR	None	0.378281	0.26972	0.530538	23.1835	23.3328	0.243254		15.8757	0.175763			1.40247	TRUE	2.39834	TRUE	1	2	1					N
C7	B-ELE	HIF-1-A	UNKNOWN	SYBR	None	0.378281	0.26972	0.530538	23.2014	23.3328	0.243254		15.8757	0.175763			1.40247	TRUE	2.39834	TRUE	1	2	1					N
D2	PRO	HIF-1-A	UNKNOWN	SYBR	None	0.313106	0.207105	0.473363	23.9359	23.5193	0.362988		16.1485	0.214769			1.67528	TRUE	2.39834	TRUE	3	13	1					N
D3	PRO	HIF-1-A	UNKNOWN	SYBR	None	0.313106	0.207105	0.473363	23.271	23.5193	0.362988		16.1485	0.214769			1.67528	TRUE	2.39834	TRUE	1	2	1					N
D4	PRO	HIF-1-A	UNKNOWN	SYBR	None	0.313106	0.207105	0.473363	23.351	23.5193	0.362988		16.1485	0.214769			1.67528	TRUE	2.39834	TRUE	1	2	1					N
D5	B-ELE+PRO	HIF-1-A	UNKNOWN	SYBR	None	0.16551	0.098503	0.278098	24.5059	24.4847	0.0891827		17.0682	0.269653			2.59501	TRUE	2.39834	TRUE	3	14	1					N
D6	B-ELE+PRO	HIF-1-A	UNKNOWN	SYBR	None	0.16551	0.098503	0.278098	24.3869	24.4847	0.0891827		17.0682	0.269653			2.59501	TRUE	2.39834	TRUE	3	16	1					N
D7	B-ELE+PRO	HIF-1-A	UNKNOWN	SYBR	None	0.16551	0.098503	0.278098	24.5614	24.4847	0.0891827		17.0682	0.269653			2.59501	TRUE	2.39834	TRUE	3	16	1					N
E2	CTR	VEGF	UNKNOWN	SYBR	None	1	0.935464	1.06899	22.3694	22.3388	0.0265115		14.6974	0.0346652			0	TRUE	4.51205	TRUE	1	2	1					N
E3	CTR	VEGF	UNKNOWN	SYBR	None	1	0.935464	1.06899	22.3236	22.3388	0.0265115		14.6974	0.0346652			0	TRUE	4.51205	TRUE	1	2	1					Y
E4	CTR	VEGF	UNKNOWN	SYBR	None	1	0.935464	1.06899	22.3233	22.3388	0.0265115		14.6974	0.0346652			0	TRUE	4.51205	TRUE	1	2	1					N
E5	B-ELE	VEGF	UNKNOWN	SYBR	None	0.394236	0.288881	0.538015	23.253	23.4974	0.211678		16.0403	0.161569			1.34287	TRUE	4.51205	TRUE	1	2	1					N
E6	B-ELE	VEGF	UNKNOWN	SYBR	None	0.394236	0.288881	0.538015	23.6153	23.4974	0.211678		16.0403	0.161569			1.34287	TRUE	4.51205	TRUE	3	13	1					N
E7	B-ELE	VEGF	UNKNOWN	SYBR	None	0.394236	0.288881	0.538015	23.6239	23.4974	0.211678		16.0403	0.161569			1.34287	TRUE	4.51205	TRUE	3	11	1					N
F2	PRO	VEGF	UNKNOWN	SYBR	None	0.338797	0.276706	0.414821	23.797	23.6298	0.163037		16.259	0.105195			1.56151	TRUE	4.51205	TRUE	3	11	1					N
F3	PRO	VEGF	UNKNOWN	SYBR	None	0.338797	0.276706	0.414821	23.621	23.6298	0.163037		16.259	0.105195			1.56151	TRUE	4.51205	TRUE	1	2	1					N
F4	PRO	VEGF	UNKNOWN	SYBR	None	0.338797	0.276706	0.414821	23.4713	23.6298	0.163037		16.259	0.105195			1.56151	TRUE	4.51205	TRUE	1	2	1					N
F5	B-ELE+PRO	VEGF	UNKNOWN	SYBR	None	0.189467	0.0992469	0.361701	24.2853	24.514	0.358438		17.0974	0.335988			2.39998	TRUE	4.51205	TRUE	3	12	1					N
F6	B-ELE+PRO	VEGF	UNKNOWN	SYBR	None	0.189467	0.0992469	0.361701	24.9271	24.514	0.358438		17.0974	0.335988			2.39998	TRUE	4.51205	TRUE	3	13	1					N
F7	B-ELE+PRO	VEGF	UNKNOWN	SYBR	None	0.189467	0.0992469	0.361701	24.3295	24.514	0.358438		17.0974	0.335988			2.39998	TRUE	4.51205	TRUE	3	13	1					N
Analysis Type	Singleplex
Endogenous Control	18S
RQ Min/Max Confidence Level	95.0
Reference Sample	CTR
				HIF-1-α						VEGF
				1	2	3	4			1	2	3	4
				14.3279	16.1564	16.5651	17.0894			14.7867	15.5989	16.4553	17.1871
				14.5181	15.7264	15.9002	16.9703			14.6709	16.1903	16.313	17.7177
				14.5736	15.7443	15.9802	17.1449			14.6347	16.3317	16.0086	16.913
				4.86274e-05	1.36915e-05	1.03138e-05	7.17099e-06			3.53799e-05	2.01488e-05	1.11293e-05	6.70142e-06
				4.26205e-05	1.84454e-05	1.63521e-05	7.78787e-06			3.83365e-05	1.33729e-05	1.22832e-05	4.63915e-06
				4.1011e-05	1.82182e-05	1.54697e-05	6.9004e-06			3.93111e-05	1.21249e-05	1.51679e-05	8.10385e-06
				4.40863e-05						3.76758e-05
				1.10301	0.310561	0.233946	0.162658			0.939061	0.534793	0.295396	0.177871
				0.966751	0.418392	0.370911	0.176651			1.01754	0.354948	0.326023	0.123133
				0.930244	0.41324	0.350897	0.15652			1.0434	0.321821	0.40259	0.215094
