# Supplementary material for: Combinative effects of β-elemene and propranolol on the proliferation, migration, and angiogenesis of hemangioma
Source: PeerJ. 2023 Jul 12;11:e15643. doi: 10.7717/peerj.15643 (PMC10349565; doi:10.7717/peerj.15643)
Supplement: Supplemental Information 3 [file peerj-11-15643-s003.zip › Raw dataú¿Statistical Analysisú⌐/Fig 4/Western blot.xlsx]

## Sheet: Sheet1
Ctrl	β-elemene	propranolol	β-elemene+propranolol		Ctrl	β-elemene	propranolol	β-elemene+propranolol		Ctrl	β-elemene	propranolol	β-elemene+propranolol		Ctrl	β-elemene	propranolol	β-elemene+propranolol
HIF-1-α/β-Actin					p-Akt/Akt					p-Erk/Erk					VEGFA/β-Actin
1.08988	0.759887	0.769163	0.212442		1.05483	0.757993	0.721674	0.357629		1.14483	0.770698	0.825386	0.167867		1.02072	0.807404	0.837952	0.178714
0.99534	0.728777	0.812212	0.350984		0.852206	0.678959	0.76249	0.185838		0.94556	0.804723	0.754435	0.295152		1.05565	0.702215	0.806925	0.252332
0.914777	0.806431	0.668244	0.162869		1.09296	0.658229	0.602168	0.209197		0.909611	0.68761	0.682435	0.205482		0.923635	0.829234	0.721787	0.124231
