# Supplementary material for: Combinative effects of β-elemene and propranolol on the proliferation, migration, and angiogenesis of hemangioma
Source: PeerJ. 2023 Jul 12;11:e15643. doi: 10.7717/peerj.15643 (PMC10349565; doi:10.7717/peerj.15643)
Supplement: Supplemental Information 3 [file peerj-11-15643-s003.zip › Raw dataú¿Statistical Analysisú⌐/Fig 5/qPCR-(Ctrl,a┬-elemene,propranolol,a┬-elemene+propranolol)-(IL-6, IL-8, TNF-a┴).xlsx]

## Sheet: Sheet1
Block Type	48well
Chemistry	SYBR_GREEN
Experiment File Name	C:\Documents and Settings\INSTR-ADMIN\Desktop\WZY3.eds
Experiment Run End Time	2020-12-27 20:42:04 PM CST
Instrument Type	stepone
Passive Reference	ROX
Well	Sample Name	Target Name	Task	Reporter	Quencher	RQ	RQ Min	RQ Max	Cт	Cт Mean
A2	CTRL	GD	UNKNOWN	SYBR	None				14.0218	14.5024
A3	CTRL	GD	UNKNOWN	SYBR	None				14.9329	14.5024
A4	CTRL	GD	UNKNOWN	SYBR	None				14.5526	14.5024
A5	β-elemene	GD	UNKNOWN	SYBR	None				14.3025	14.3984
A6	β-elemene	GD	UNKNOWN	SYBR	None				14.5354	14.3984
A7	β-elemene	GD	UNKNOWN	SYBR	None				14.3573	14.3984
B2	propranolol	GD	UNKNOWN	SYBR	None				14.164	14.1276
B3	propranolol	GD	UNKNOWN	SYBR	None				14.0122	14.1276
B4	propranolol	GD	UNKNOWN	SYBR	None				14.2066	14.1276
B5	β-elemene+propranolol	GD	UNKNOWN	SYBR	None				14.3139	14.3225
B6	β-elemene+propranolol	GD	UNKNOWN	SYBR	None				14.3545	14.3225
B7	β-elemene+propranolol	GD	UNKNOWN	SYBR	None				14.2993	14.3225
C2	CTRL	IL-6	UNKNOWN	SYBR	None	1	0.590714	1.69287	21.3229	21.436
C3	CTRL	IL-6	UNKNOWN	SYBR	None	1	0.590714	1.69287	21.4184	21.436
C4	CTRL	IL-6	UNKNOWN	SYBR	None	1	0.590714	1.69287	21.5667	21.436
C5	β-elemene	IL-6	UNKNOWN	SYBR	None	0.651058	1.20991	1.61208	21.9989	21.95
C6	β-elemene	IL-6	UNKNOWN	SYBR	None	0.651058	1.20991	1.61208	22.0179	21.95
C7	β-elemene	IL-6	UNKNOWN	SYBR	None	0.651058	1.20991	1.61208	21.8333	21.95
D2	propranolol	IL-6	UNKNOWN	SYBR	None	0.611373	0.766996	1.69026	21.9671	21.7739
D3	propranolol	IL-6	UNKNOWN	SYBR	None	0.611373	0.766996	1.69026	21.679	21.7739
D4	propranolol	IL-6	UNKNOWN	SYBR	None	0.611373	0.766996	1.69026	21.6755	21.7739
D5	β-elemene+propranolol	IL-6	UNKNOWN	SYBR	None	0.292324	0.52122	1.8661	22.6115	23.0761
D6	β-elemene+propranolol	IL-6	UNKNOWN	SYBR	None	0.292324	0.52122	1.8661	23.08	23.0761
D7	β-elemene+propranolol	IL-6	UNKNOWN	SYBR	None	0.292324	0.52122	1.8661	23.5369	23.0761
E2	CTRL	IL-8	UNKNOWN	SYBR	None	1	0.493792	2.02515	20.0946	19.9875
E3	CTRL	IL-8	UNKNOWN	SYBR	None	1	0.493792	2.02515	19.7011	19.9875
E4	CTRL	IL-8	UNKNOWN	SYBR	None	1	0.493792	2.02515	20.1667	19.9875
E5	β-elemene	IL-8	UNKNOWN	SYBR	None	0.576982	0.210431	0.582869	20.6301	20.6638
E6	β-elemene	IL-8	UNKNOWN	SYBR	None	0.576982	0.210431	0.582869	20.7656	20.6638
E7	β-elemene	IL-8	UNKNOWN	SYBR	None	0.576982	0.210431	0.582869	20.5957	20.6638
F2	propranolol	IL-8	UNKNOWN	SYBR	None	0.543403	0.194442	0.291559	20.5615	20.483
F3	propranolol	IL-8	UNKNOWN	SYBR	None	0.543403	0.194442	0.291559	20.5785	20.483
F4	propranolol	IL-8	UNKNOWN	SYBR	None	0.543403	0.194442	0.291559	20.309	20.483
F5	β-elemene+propranolol	IL-8	UNKNOWN	SYBR	None	0.265917	0.2556	0.278045	21.575	21.7149
F6	β-elemene+propranolol	IL-8	UNKNOWN	SYBR	None	0.265917	0.2556	0.278045	21.6999	21.7149
F7	β-elemene+propranolol	IL-8	UNKNOWN	SYBR	None	0.265917	0.2556	0.278045	21.8491	21.7149
G2	CTRL	TNF-α	UNKNOWN	SYBR	None	1	0.910133	1.09874	22.917	22.8847
G3	CTRL	TNF-α	UNKNOWN	SYBR	None	1	0.910133	1.09874	22.8432	22.8847
G4	CTRL	TNF-α	UNKNOWN	SYBR	None	1	0.910133	1.09874	22.8938	22.8847
G5	β-elemene	TNF-α	UNKNOWN	SYBR	None	0.739084	0.907632	1.01431	23.329	23.2242
G6	β-elemene	TNF-α	UNKNOWN	SYBR	None	0.739084	0.907632	1.01431	23.2526	23.2242
G7	β-elemene	TNF-α	UNKNOWN	SYBR	None	0.739084	0.907632	1.01431	23.0909	23.2242
H2	propranolol	TNF-α	UNKNOWN	SYBR	None	0.61573	0.976287	1.09092	23.4256	23.2182
H3	propranolol	TNF-α	UNKNOWN	SYBR	None	0.61573	0.976287	1.09092	23.1987	23.2182
H4	propranolol	TNF-α	UNKNOWN	SYBR	None	0.61573	0.976287	1.09092	23.0301	23.2182
H5	β-elemene+propranolol	TNF-α	UNKNOWN	SYBR	None	0.269466	0.665908	0.743487	24.414	24.6053
H6	β-elemene+propranolol	TNF-α	UNKNOWN	SYBR	None	0.269466	0.665908	0.743487	24.8084	24.6053
H7	β-elemene+propranolol	TNF-α	UNKNOWN	SYBR	None	0.269466	0.665908	0.743487	24.5934	24.6053
Analysis Type	Singleplex
Endogenous Control	GD
RQ Min/Max Confidence Level	95.0
Reference Sample	HEMEC CONTROL
IL-6						IL-8					TNF-α
CTRL	β-elemene	propranolol	β-elemene+propranolol			CTRL	β-elemene	propranolol	β-elemene+propranolol		CTRL	β-elemene	propranolol	β-elemene+propranolol
6.82046	7.6005	7.83955	8.28894			5.59219	6.23175	6.43393	7.25245		8.41462	8.93064	9.29806	10.0915
6.91594	7.61954	7.55146	8.75748			5.19872	6.36717	6.45096	7.37737		8.34078	8.85422	9.07112	10.4858
7.0643	7.43492	7.54789	9.2143			5.66429	6.19729	6.18139	7.52651		8.39135	8.69256	8.90254	10.2708
0.00884781	0.00515253	0.00436577	0.00319728			0.0207292	0.0133062	0.0115663	0.00655835		0.00293054	0.00204932	0.00158856	0.000916578
0.00828123	0.00508498	0.00533068	0.00231066			0.0272288	0.0121141	0.0114305	0.00601436		0.00308443	0.0021608	0.00185917	0.000697346
0.00747194	0.00577916	0.00534392	0.00168352			0.0197187	0.013628	0.0137789	0.0054237		0.0029782	0.00241702	0.00208962	0.000809425
0.00820033						0.0225589					0.00299772
1.07896	0.628332	0.532389	0.389897			0.918893	0.589843	0.512714	0.290721		0.977588	0.683626	0.529923	0.305758
1.00987	0.620094	0.650057	0.281777			1.20701	0.536998	0.506697	0.266607		1.02893	0.720814	0.620195	0.232625
0.911176	0.704747	0.651671	0.205299			0.874098	0.604106	0.610797	0.240424		0.993487	0.806286	0.697071	0.270013
