# Supplementary material for: Combinative effects of β-elemene and propranolol on the proliferation, migration, and angiogenesis of hemangioma
Source: PeerJ. 2023 Jul 12;11:e15643. doi: 10.7717/peerj.15643 (PMC10349565; doi:10.7717/peerj.15643)
Supplement: Supplemental Information 3 [file peerj-11-15643-s003.zip › Raw dataú¿Statistical Analysisú⌐/Fig 5/qPCR-(IL-1a┴, IL-10, TNF-a┴).xlsx]

## Sheet: Sheet1
Block Type	48well
Chemistry	SYBR_GREEN
Experiment File Name	C:\Documents and Settings\INSTR-ADMIN\Desktop\WZYeds
Experiment Run End Time	2022-12-27 16:40:52 PM CST
Instrument Type	stepone
Passive Reference	ROX
Well	Sample Name	Target Name	Task	Reporter	Quencher	RQ	RQ Min	RQ Max	Cт	Cт Mean
B2	HuVEC	18S	UNKNOWN	SYBR	None				6.92403	6.7701
B3	HuVEC	18S	UNKNOWN	SYBR	None				7.11753	6.7701
B4	HuVEC	18S	UNKNOWN	SYBR	None				6.26873	6.7701
B5	HemECs	18S	UNKNOWN	SYBR	None				6.81407	6.96102
B6	HemECs	18S	UNKNOWN	SYBR	None				6.74735	6.96102
B7	HemECs	18S	UNKNOWN	SYBR	None				7.32164	6.96102
C2	HuVEC	IL-1α	UNKNOWN	SYBR	None	1	0.767515	1.30291	24.5997	24.4062
C3	HuVEC	IL-1α	UNKNOWN	SYBR	None	1	0.767515	1.30291	24.2761	24.4062
C4	HuVEC	IL-1α	UNKNOWN	SYBR	None	1	0.767515	1.30291	24.3427	24.4062
C5	HemECs	IL-1α	UNKNOWN	SYBR	None	1.00231	0.594523	1.68978	24.1351	24.419
C6	HemECs	IL-1α	UNKNOWN	SYBR	None	1.00231	0.594523	1.68978	24.5889	24.419
C7	HemECs	IL-1α	UNKNOWN	SYBR	None	1.00231	0.594523	1.68978	24.9331	24.419
D2	HuVEC	IL10	UNKNOWN	SYBR	None	1	0.607964	1.64483	26.3905	26.4373
D3	HuVEC	IL10	UNKNOWN	SYBR	None	1	0.607964	1.64483	26.4281	26.4373
D4	HuVEC	IL10	UNKNOWN	SYBR	None	1	0.607964	1.64483	26.4933	26.4373
D5	HemECs	IL10	UNKNOWN	SYBR	None	1.13918	1.55138	3.14342	26.4278	26.4519
D6	HemECs	IL10	UNKNOWN	SYBR	None	1.13918	1.55138	3.14342	26.6954	26.4519
D7	HemECs	IL10	UNKNOWN	SYBR	None	1.13918	1.55138	3.14342	26.2327	26.4519
E2	HuVEC	TNF-α	UNKNOWN	SYBR	None	1	0.335513	2.98051	25.7202	25.4646
E3	HuVEC	TNF-α	UNKNOWN	SYBR	None	1	0.335513	2.98051	25.1608	25.4646
E4	HuVEC	TNF-α	UNKNOWN	SYBR	None	1	0.335513	2.98051	25.5128	25.4646
E5	HemECs	TNF-α	UNKNOWN	SYBR	None	2.63397	0.49702	1.8964	24.5071	24.2525
E6	HemECs	TNF-α	UNKNOWN	SYBR	None	2.63397	0.49702	1.8964	24.036	24.2525
E7	HemECs	TNF-α	UNKNOWN	SYBR	None	2.63397	0.49702	1.8964	24.2143	24.2525
Analysis Type	Singleplex
Endogenous Control	18S
RQ Min/Max Confidence Level	95.0
Reference Sample	HuVEC
IL-1α			IL10			TNF-α
HuVEC	HemECs		HuVEC	HemECs		HuVEC	HemECs
17.8296	17.1741		19.6204	19.4668		18.9501	17.5461
17.506	17.6279		19.658	19.7343		18.3907	17.075
17.5726	17.9721		19.7232	19.2717		18.7427	17.2533
4.29296e-06	6.76229e-06		1.24072e-06	1.38013e-06		1.97443e-06	5.22524e-06
5.3723e-06	4.93719e-06		1.20879e-06	1.1465e-06		2.90979e-06	7.24312e-06
5.13002e-06	3.88919e-06		1.15538e-06	1.57997e-06		2.27966e-06	6.40109e-06
4.93176e-06			1.20163e-06			2.38796e-06
0.870471	1.37117		1.03253	1.14855		0.826826	2.18816
1.08933	1.0011		1.00596	0.954119		1.21853	3.03318
1.0402	0.788601		0.961513	1.31486		0.954648	2.68057
