# Supplementary material for: Combinative effects of β-elemene and propranolol on the proliferation, migration, and angiogenesis of hemangioma
Source: PeerJ. 2023 Jul 12;11:e15643. doi: 10.7717/peerj.15643 (PMC10349565; doi:10.7717/peerj.15643)
Supplement: Supplemental Information 3 [file peerj-11-15643-s003.zip › Raw dataú¿Statistical Analysisú⌐/Fig 5/qPCR-(IL-1a┬, IL-6, IL-8).xlsx]

## Sheet: Sheet1
Block Type	48well
Chemistry	SYBR_GREEN
Experiment File Name	C:\Documents and Settings\INSTR-ADMIN\Desktop\IL-.eds
Experiment Run End Time	2022-12-27 16:35:18 PM CST
Instrument Type	stepone
Passive Reference	ROX
Well	Sample Name	Target Name	Task	Reporter	Quencher	RQ	RQ Min	RQ Max	Cт	Cт Mean
B2	HUVEC	18S	UNKNOWN	SYBR	None				6.77319	6.79178
B3	HUVEC	18S	UNKNOWN	SYBR	None				6.78078	6.79178
B4	HUVEC	18S	UNKNOWN	SYBR	None				6.82138	6.79178
B5	HEMEC	18S	UNKNOWN	SYBR	None				6.93271	6.88827
B6	HEMEC	18S	UNKNOWN	SYBR	None				6.90952	6.88827
B7	HEMEC	18S	UNKNOWN	SYBR	None				6.82258	6.88827
C2	HUVEC	IL-1β	UNKNOWN	SYBR	None	1	0.915887	1.09184	31.8937	31.8909
C3	HUVEC	IL-1β	UNKNOWN	SYBR	None	1	0.915887	1.09184	31.8149	31.8909
C4	HUVEC	IL-1β	UNKNOWN	SYBR	None	1	0.915887	1.09184	31.9642	31.8909
C5	HEMEC	IL-1β	UNKNOWN	SYBR	None	1.05173	2.02857	2.73807	32.0126	31.9151
C6	HEMEC	IL-1β	UNKNOWN	SYBR	None	1.05173	2.02857	2.73807	31.8896	31.9151
C7	HEMEC	IL-1β	UNKNOWN	SYBR	None	1.05173	2.02857	2.73807	31.8432	31.9151
D2	HUVEC	IL6	UNKNOWN	SYBR	None	1	0.858332	1.16505	34.5896	34.4875
D3	HUVEC	IL6	UNKNOWN	SYBR	None	1	0.858332	1.16505	34.3344	34.4875
D4	HUVEC	IL6	UNKNOWN	SYBR	None	1	0.858332	1.16505	34.5385	34.4875
D5	HEMEC	IL6	UNKNOWN	SYBR	None	3.34563	2.65971	4.20845	32.9527	32.8417
D6	HEMEC	IL6	UNKNOWN	SYBR	None	3.34563	2.65971	4.20845	32.6129	32.8417
D7	HEMEC	IL6	UNKNOWN	SYBR	None	3.34563	2.65971	4.20845	32.9595	32.8417
E2	HUVEC	IL8	UNKNOWN	SYBR	None	1	0.916848	1.09069	22.7014	22.539
E3	HUVEC	IL8	UNKNOWN	SYBR	None	1	0.916848	1.09069	22.4333	22.539
E4	HUVEC	IL8	UNKNOWN	SYBR	None	1	0.916848	1.09069	22.4822	22.539
E5	HEMEC	IL8	UNKNOWN	SYBR	None	2.4067	2.76398	3.22841	21.2492	21.3756
E6	HEMEC	IL8	UNKNOWN	SYBR	None	2.4067	2.76398	3.22841	21.6413	21.3756
E7	HEMEC	IL8	UNKNOWN	SYBR	None	2.4067	2.76398	3.22841	21.2363	21.3756
Analysis Type	Singleplex
Endogenous Control	18S
RQ Min/Max Confidence Level	95.0
Reference Sample	HUVEC
		IL-1β			IL6			IL8
		huvec	hemecs		HuVEC	HemECs		HuVEC	HemECs
	△△Ct	25.1019	25.1243		27.7979	26.0644		15.9096	14.361
		25.0231	25.0013		27.5426	25.7247		15.6415	14.753
		25.1724	24.9549		27.7467	26.0713		15.6904	14.3481
	2^-	2.77696e-08	2.73419e-08		4.28559e-09	1.42504e-08		1.62451e-05	4.75251e-05
		2.93289e-08	2.97747e-08		5.11491e-09	1.80345e-08		1.95627e-05	3.62155e-05
		2.64447e-08	3.07483e-08		4.44028e-09	1.41828e-08		1.89112e-05	4.79516e-05
		2.78477e-08			4.61359e-09			1.82396e-05
		0.997193	0.981836		0.928905	3.0888		0.890646	2.60559
		1.05319	1.0692		1.10866	3.90898		1.07254	1.98554
		0.949619	1.10416		0.962435	3.07414		1.03682	2.62898
