# Supplementary material for: Combinative effects of β-elemene and propranolol on the proliferation, migration, and angiogenesis of hemangioma
Source: PeerJ. 2023 Jul 12;11:e15643. doi: 10.7717/peerj.15643 (PMC10349565; doi:10.7717/peerj.15643)
Supplement: Supplemental Information 3 [file peerj-11-15643-s003.zip › Raw dataú¿Statistical Analysisú⌐/Fig 6/MVD.xlsx]

## Sheet: Sheet1
Ctrl	β-elemene	propranolol	β-elemene+praopranolol
1.14251	0.499873	0.409645	0.157233
0.879822	0.525761	0.427157	0.136675
0.977665	0.459137	0.418401	0.217386
