# Supplementary material for: Combinative effects of β-elemene and propranolol on the proliferation, migration, and angiogenesis of hemangioma
Source: PeerJ. 2023 Jul 12;11:e15643. doi: 10.7717/peerj.15643 (PMC10349565; doi:10.7717/peerj.15643)
Supplement: Supplemental Information 3 [file peerj-11-15643-s003.zip › Raw dataú¿Statistical Analysisú⌐/Fig 6/Tumor Volume.xlsx]

## Sheet: Sheet1
	Ctrl				β-elemene				propranolol				β-elemene+propranolol
0	0	0	0	0	0	0	0	0	0	0	0	0	0	0	0	0
7	0.004	0.0025	0.0031	0.0016	0.0021	0.0013	0.0012	0.0013	0.0019	0.0016	0.0016	0.0014	0.0002	0.0001	0.00015	0.00012
14	0.032	0.049	0.0397	0.0406	0.0156	0.0135	0.0212	0.0189	0.0126	0.02	0.0202	0.01756	0.00175	0.00235	0.0186	0.0016
21	0.1584	0.224	0.2151	0.186	0.0456	0.0361	0.0514	0.0623	0.0412	0.0681	0.0612	0.0503	0.00861	0.01271	0.01095	0.00823
30	0.3654	0.4325	0.3251	0.288	0.094	0.0848	0.147	0.1294	0.0808	0.1229	0.1008	0.0815	0.0135	0.0196	0.0211	0.0129
