# Supplementary material for: Combinative effects of β-elemene and propranolol on the proliferation, migration, and angiogenesis of hemangioma
Source: PeerJ. 2023 Jul 12;11:e15643. doi: 10.7717/peerj.15643 (PMC10349565; doi:10.7717/peerj.15643)
Supplement: Supplemental Information 3 [file peerj-11-15643-s003.zip › Raw dataú¿Statistical Analysisú⌐/Fig 6/Tumor weight.xlsx]

## Sheet: Sheet1
Ctrl	β-elemene	propranolol	β-elemene+praopranolol
0.5231	0.3411	0.3523	0.1835
0.6139	0.3265	0.3192	0.1338
0.4517	0.3118	0.3126	0.1231
0.4122	0.2512	0.2633	0.0863
